# Supplementary material for: Transcriptomic Profiles from Stereo-EEGs May Reflect the Local Brain Cell Microenvironment in Human Epilepsy
Source: Biomolecules. 2025 Dec 2;15(12):1684. doi: 10.3390/biom15121684 (PMC12730889; doi:10.3390/biom15121684)
Supplement: Supplementary file 1 [file biomolecules-15-01684-s001.zip]

Archive with 1 entries (1 files):
- biomolecules-3976875-supplementary.pdf
